# Supplementary material for: Dendritic normalisation improves learning in sparsely connected artificial neural networks
Source: PLoS Comput Biol. 2021 Aug 9;17(8):e1009202. doi: 10.1371/journal.pcbi.1009202 (PMC8407571; doi:10.1371/journal.pcbi.1009202)
Supplement: S1 Code — Code in Python and Matlab necessary to reproduce the figures. Code for Figs 1–4 is written in Python 3.6. The networks in Figs 1, 2 and 4 are coded using the standard Numpy package, and the networks in Fig 3 make use of Keras with a TensorFlow backend (keras.io). The application of dendritic normalisation in Keras with TensorFlow allows for immediate inclusion in Keras-based deep learning models. The normalisation requires a custom layer, constraint, and optimiser. Fig 5 uses code written in Matlab 2020b, using the freely available Trees Toolbox package [69]. (ZIP) [file pcbi.1009202.s002.zip]

Archive with 134 entries (131 files):
- Supplementary_code_without_data/
- Supplementary_code_without_data/Fig_4_plot.py
- Supplementary_code_without_data/network_nm_L2.py
- __MACOSX/Supplementary_code_without_data/._network_nm_L2.py
- Supplementary_code_without_data/network_sp_2lyr.py
- __MACOSX/Supplementary_code_without_data/._network_sp_2lyr.py
- Supplementary_code_without_data/network_sp_conv.py
- __MACOSX/Supplementary_code_without_data/._network_sp_conv.py
- Supplementary_code_without_data/Fig_1_data_gen.py
- Supplementary_code_without_data/hidden_acts.py
- __MACOSX/Supplementary_code_without_data/._hidden_acts.py
- Supplementary_code_without_data/.DS_Store
- __MACOSX/Supplementary_code_without_data/._.DS_Store
- Supplementary_code_without_data/net_funcs.py
- Supplementary_code_without_data/fig_4_data_gen.py
- Supplementary_code_without_data/fig/
- __MACOSX/Supplementary_code_without_data/._fig
- Supplementary_code_without_data/network_sp.py
- Supplementary_code_without_data/Fig_5_plot.py
- Supplementary_code_without_data/network_nm_Lp_var.py
- __MACOSX/Supplementary_code_without_data/._network_nm_Lp_var.py
- Supplementary_code_without_data/mnist_loader.py
- __MACOSX/Supplementary_code_without_data/._mnist_loader.py
- Supplementary_code_without_data/Fig_S1_data_gen.py
- Supplementary_code_without_data/recff_sp_4.py
- Supplementary_code_without_data/Figure_5_matlab.zip
- __MACOSX/Supplementary_code_without_data/._Figure_5_matlab.zip
- Supplementary_code_without_data/Fig_S1_plot.py
- Supplementary_code_without_data/network_sp_3lyr.py
- __MACOSX/Supplementary_code_without_data/._network_sp_3lyr.py
- Supplementary_code_without_data/Fig_2_data_gen.py
- __MACOSX/Supplementary_code_without_data/._Fig_2_data_gen.py
- Supplementary_code_without_data/deep_model_define.py
- __MACOSX/Supplementary_code_without_data/._deep_model_define.py
- Supplementary_code_without_data/Fig_3h_plot.py
- Supplementary_code_without_data/rec_sp.py
- Supplementary_code_without_data/network_nm_L2_sparschng.py
- Supplementary_code_without_data/network_nm_L2_and_L0.py
- __MACOSX/Supplementary_code_without_data/._network_nm_L2_and_L0.py
- Supplementary_code_without_data/network_nm_L0_var.py
- __MACOSX/Supplementary_code_without_data/._network_nm_L0_var.py
- Supplementary_code_without_data/Fig_3h_data_gen.py
- Supplementary_code_without_data/fig_2_func.py
- __MACOSX/Supplementary_code_without_data/._fig_2_func.py
- Supplementary_code_without_data/rec_nm.py
- Supplementary_code_without_data/recff_sp_2.py
- Supplementary_code_without_data/network_nm_L0_sparschng.py
- Supplementary_code_without_data/network_nm_thlin.py
- __MACOSX/Supplementary_code_without_data/._network_nm_thlin.py
- Supplementary_code_without_data/network_nm_conv_cifar.py
- __MACOSX/Supplementary_code_without_data/._network_nm_conv_cifar.py
- Supplementary_code_without_data/Fig_3_plot.py
- Supplementary_code_without_data/network_nm_2lyr.py
- __MACOSX/Supplementary_code_without_data/._network_nm_2lyr.py
- Supplementary_code_without_data/network_nm_conv.py
- __MACOSX/Supplementary_code_without_data/._network_nm_conv.py
- Supplementary_code_without_data/Fig_2_plot.py
- __MACOSX/Supplementary_code_without_data/._Fig_2_plot.py
- Supplementary_code_without_data/import_all_data.py
- Supplementary_code_without_data/sim_data/
- Supplementary_code_without_data/network_nm.py
- Supplementary_code_without_data/network_nm_L0.py
- __MACOSX/Supplementary_code_without_data/._network_nm_L0.py
- Supplementary_code_without_data/network_nm_L2_and_L0_b.py
- __MACOSX/Supplementary_code_without_data/._network_nm_L2_and_L0_b.py
- Supplementary_code_without_data/network_nm_Lp_const.py
- __MACOSX/Supplementary_code_without_data/._network_nm_Lp_const.py
- Supplementary_code_without_data/Fig_3_data_gen.py
- __MACOSX/Supplementary_code_without_data/._Fig_3_data_gen.py
- Supplementary_code_without_data/mat2dg.py
- Supplementary_code_without_data/network_nm_L2_and_L0_c.py
- __MACOSX/Supplementary_code_without_data/._network_nm_L2_and_L0_c.py
- Supplementary_code_without_data/network_sp_thlin.py
- __MACOSX/Supplementary_code_without_data/._network_sp_thlin.py
- Supplementary_code_without_data/recff_nm_4.py
- Supplementary_code_without_data/network_nm_3lyr.py
- __MACOSX/Supplementary_code_without_data/._network_nm_3lyr.py
- Supplementary_code_without_data/Fig_1_plot.py
- Supplementary_code_without_data/recff_sp3.py
- Supplementary_code_without_data/network_sp_sigm.py
- Supplementary_code_without_data/comp_models.py
- Supplementary_code_without_data/recff_sp.py
- Supplementary_code_without_data/fig/Fig_S1.pdf
- __MACOSX/Supplementary_code_without_data/fig/._Fig_S1.pdf
- Supplementary_code_without_data/fig/Fig_2_d.eps
- Supplementary_code_without_data/fig/Fig_2_a.eps
- Supplementary_code_without_data/fig/.DS_Store
- __MACOSX/Supplementary_code_without_data/fig/._.DS_Store
- Supplementary_code_without_data/fig/Fig_2_b.eps
- Supplementary_code_without_data/fig/Fig_2_c.eps
- Supplementary_code_without_data/fig/Fig_1_d_1.eps
- __MACOSX/Supplementary_code_without_data/fig/._Fig_1_d_1.eps
- Supplementary_code_without_data/fig/Fig_4_e_gd.pdf
- __MACOSX/Supplementary_code_without_data/fig/._Fig_4_e_gd.pdf
- Supplementary_code_without_data/fig/Fig_3_c.eps
- Supplementary_code_without_data/fig/Fig_4_ci.pdf
- __MACOSX/Supplementary_code_without_data/fig/._Fig_4_ci.pdf
- Supplementary_code_without_data/fig/Fig_4_d_ly4.eps
- Supplementary_code_without_data/fig/Fig_1_d_1.pdf
- __MACOSX/Supplementary_code_without_data/fig/._Fig_1_d_1.pdf
- Supplementary_code_without_data/fig/Fig_3_f.pdf
- __MACOSX/Supplementary_code_without_data/fig/._Fig_3_f.pdf
- Supplementary_code_without_data/fig/Fig_3_g.pdf
- __MACOSX/Supplementary_code_without_data/fig/._Fig_3_g.pdf
- Supplementary_code_without_data/fig/Fig_4_d_ly5.eps
- Supplementary_code_without_data/fig/Fig_5_c.pdf
- Supplementary_code_without_data/fig/Fig_1_d_2.pdf
- Supplementary_code_without_data/fig/Fig_3_e.pdf
- __MACOSX/Supplementary_code_without_data/fig/._Fig_3_e.pdf
- Supplementary_code_without_data/fig/Fig_3_d.pdf
- Supplementary_code_without_data/fig/Fig_4_fii.pdf
- Supplementary_code_without_data/fig/Fig_1_d_3.pdf
- Supplementary_code_without_data/fig/Fig_5_b.pdf
- Supplementary_code_without_data/fig/Fig_4_d_ly2.eps
- Supplementary_code_without_data/fig/Fig_1_b.pdf
- __MACOSX/Supplementary_code_without_data/fig/._Fig_1_b.pdf
- Supplementary_code_without_data/fig/Fig_1_d_6.pdf
- Supplementary_code_without_data/fig/Fig_4_d_ly3.eps
- Supplementary_code_without_data/fig/Fig_4_d_ly1.eps
- Supplementary_code_without_data/fig/Fig_5_e.pdf
- Supplementary_code_without_data/fig/Fig_1_d_4.pdf
- Supplementary_code_without_data/fig/Fig_3_c.pdf
- __MACOSX/Supplementary_code_without_data/fig/._Fig_3_c.pdf
- Supplementary_code_without_data/fig/Fig_3_h.eps
- Supplementary_code_without_data/fig/Fig_1_d_5.pdf
- Supplementary_code_without_data/fig/Fig_5_d.pdf
- Supplementary_code_without_data/fig/Fig_4_b.pdf
- __MACOSX/Supplementary_code_without_data/fig/._Fig_4_b.pdf
- Supplementary_code_without_data/fig/Fig_4_fi.pdf
- Supplementary_code_without_data/fig/Fig_2_a_Colourbar.eps
- Supplementary_code_without_data/fig/Fig_4_e.pdf
- Supplementary_code_without_data/fig/Fig_3_h_Colourbar.eps
- Supplementary_code_without_data/fig/Fig_4_cii.pdf
- __MACOSX/Supplementary_code_without_data/fig/._Fig_4_cii.pdf
