# Supplementary material for: Dendritic normalisation improves learning in sparsely connected artificial neural networks
Source: PLoS Comput Biol. 2021 Aug 9;17(8):e1009202. doi: 10.1371/journal.pcbi.1009202 (PMC8407571; doi:10.1371/journal.pcbi.1009202)
Supplement: S1 Code — Code in Python and Matlab necessary to reproduce the figures. Code for Figs 1–4 is written in Python 3.6. The networks in Figs 1, 2 and 4 are coded using the standard Numpy package, and the networks in Fig 3 make use of Keras with a TensorFlow backend (keras.io). The application of dendritic normalisation in Keras with TensorFlow allows for immediate inclusion in Keras-based deep learning models. The normalisation requires a custom layer, constraint, and optimiser. Fig 5 uses code written in Matlab 2020b, using the freely available Trees Toolbox package [69]. (ZIP) [file pcbi.1009202.s002.zip › Supplementary_code_without_data/Fig_1_data_gen.py]

#!/usr/bin/env python3
# -*- coding: utf-8 -*-
"""
Created on Tue Nov 12 22:21:03 2019

@author: Alex
"""
###############################################################################
###############################################################################
###############################################################################
# Import data
import mnist_loader

# MNIST - Digits
dig_training=[]
tr_images , tr_labels=load_mnist('data/','dig_train')
for ind in range(60000):
    dig_training.append([np.reshape(tr_images[ind],[784,1])/256 , vectorised_result(tr_labels[ind])])

dig_test=[]
tst_images , tst_labels=load_mnist('data/','dig_t10k')
for ind in range(10000):
    dig_test.append([np.reshape(tst_images[ind],[784,1])/256 , tst_labels[ind]])

# MNIST - Fashion
fash_training=[]
tr_images , tr_labels=load_mnist('data/','fash_train')
for ind in range(60000):
    fash_training.append([np.reshape(tr_images[ind],[784,1])/256 , vectorised_result(tr_labels[ind])])

fash_test=[]
tst_images , tst_labels=load_mnist('data/','fash_t10k')
for ind in range(10000):
    fash_test.append([np.reshape(tst_images[ind],[784,1] )/256, tst_labels[ind]])
###############################################################################
###############################################################################
###############################################################################
# Digits with 30 hidden neurons

n_epoch=100
nrep=50

pool = mp.Pool(mp.cpu_count()) # Multiprocessing         
multi_locs=[pool.apply(sp_func, args=([30],n_epoch,dig_training,dig_test)) for dummy_ind in range(nrep)] # Check all_funcs for defaults
pool.close()
sp_all_accs=np.zeros([nrep,n_epoch])
sp_all_costs=np.zeros([nrep,n_epoch])
for rep_ind in range(nrep):
    sp_all_accs[rep_ind]=multi_locs[rep_ind][0]
    sp_all_costs[rep_ind]=multi_locs[rep_ind][1]


pool = mp.Pool(mp.cpu_count()) # Multiprocessing         
multi_locs=[pool.apply(nm_func, args=([30],n_epoch,dig_training,dig_test)) for dummy_ind in range(nrep)] # Check all_funcs for defaults
pool.close()
nm_all_accs=np.zeros([nrep,n_epoch])
nm_all_costs=np.zeros([nrep,n_epoch])
for rep_ind in range(nrep):
    nm_all_accs[rep_ind]=multi_locs[rep_ind][0]
    nm_all_costs[rep_ind]=multi_locs[rep_ind][1]
    
    
np.save('sim_data/Fig_1_30_digits_sp_cst',sp_all_costs)
np.save('sim_data/Fig_1_30_digits_sp_acc',sp_all_accs)
np.save('sim_data/Fig_1_30_digits_nm_cst',nm_all_costs)
np.save('sim_data/Fig_1_30_digits_nm_acc',nm_all_accs)

###############################################################################
###############################################################################
###############################################################################
# Fashion with 30 hidden neurons

n_epoch=100
nrep=50

pool = mp.Pool(mp.cpu_count()) # Multiprocessing         
multi_locs=[pool.apply(sp_func, args=([30],n_epoch,fash_training,fash_test)) for dummy_ind in range(nrep)] # Check all_funcs for defaults
pool.close()
sp_all_accs=np.zeros([nrep,n_epoch])
sp_all_costs=np.zeros([nrep,n_epoch])
for rep_ind in range(nrep):
    sp_all_accs[rep_ind]=multi_locs[rep_ind][0]
    sp_all_costs[rep_ind]=multi_locs[rep_ind][1]


pool = mp.Pool(mp.cpu_count()) # Multiprocessing         
multi_locs=[pool.apply(nm_func, args=([30],n_epoch,fash_training,fash_test)) for dummy_ind in range(nrep)] # Check all_funcs for defaults
pool.close()
nm_all_accs=np.zeros([nrep,n_epoch])
nm_all_costs=np.zeros([nrep,n_epoch])
for rep_ind in range(nrep):
    nm_all_accs[rep_ind]=multi_locs[rep_ind][0]
    nm_all_costs[rep_ind]=multi_locs[rep_ind][1]
    
    
np.save('sim_data/Fig_1_30_fashion_sp_cst',sp_all_costs)
np.save('sim_data/Fig_1_30_fashion_sp_acc',sp_all_accs)
np.save('sim_data/Fig_1_30_fashion_nm_cst',nm_all_costs)
np.save('sim_data/Fig_1_30_fashion_nm_acc',nm_all_accs)

###############################################################################
###############################################################################
###############################################################################
# Digits with 100 hidden neurons

n_epoch=100
nrep=50

pool = mp.Pool(mp.cpu_count()) # Multiprocessing         
multi_locs=[pool.apply(sp_func, args=([100],n_epoch,dig_training,dig_test)) for dummy_ind in range(nrep)] # Check all_funcs for defaults
pool.close()
sp_all_accs=np.zeros([nrep,n_epoch])
sp_all_costs=np.zeros([nrep,n_epoch])
for rep_ind in range(nrep):
    sp_all_accs[rep_ind]=multi_locs[rep_ind][0]
    sp_all_costs[rep_ind]=multi_locs[rep_ind][1]


pool = mp.Pool(mp.cpu_count()) # Multiprocessing         
multi_locs=[pool.apply(nm_func, args=([100],n_epoch,dig_training,dig_test)) for dummy_ind in range(nrep)] # Check all_funcs for defaults
pool.close()
nm_all_accs=np.zeros([nrep,n_epoch])
nm_all_costs=np.zeros([nrep,n_epoch])
for rep_ind in range(nrep):
    nm_all_accs[rep_ind]=multi_locs[rep_ind][0]
    nm_all_costs[rep_ind]=multi_locs[rep_ind][1]
    
    
np.save('sim_data/Fig_1_100_digits_sp_cst',sp_all_costs)
np.save('sim_data/Fig_1_100_digits_sp_acc',sp_all_accs)
np.save('sim_data/Fig_1_100_digits_nm_cst',nm_all_costs)
np.save('sim_data/Fig_1_100_digits_nm_acc',nm_all_accs)

###############################################################################
###############################################################################
###############################################################################
# Fashion with 100 hidden neurons

n_epoch=100
nrep=50

pool = mp.Pool(mp.cpu_count()) # Multiprocessing         
multi_locs=[pool.apply(sp_func, args=([100],n_epoch,fash_training,fash_test)) for dummy_ind in range(nrep)] # Check all_funcs for defaults
pool.close()
sp_all_accs=np.zeros([nrep,n_epoch])
sp_all_costs=np.zeros([nrep,n_epoch])
for rep_ind in range(nrep):
    sp_all_accs[rep_ind]=multi_locs[rep_ind][0]
    sp_all_costs[rep_ind]=multi_locs[rep_ind][1]


pool = mp.Pool(mp.cpu_count()) # Multiprocessing         
multi_locs=[pool.apply(nm_func, args=([100],n_epoch,fash_training,fash_test)) for dummy_ind in range(nrep)] # Check all_funcs for defaults
pool.close()
nm_all_accs=np.zeros([nrep,n_epoch])
nm_all_costs=np.zeros([nrep,n_epoch])
for rep_ind in range(nrep):
    nm_all_accs[rep_ind]=multi_locs[rep_ind][0]
    nm_all_costs[rep_ind]=multi_locs[rep_ind][1]
    
    
np.save('sim_data/Fig_1_100_fashion_sp_cst',sp_all_costs)
np.save('sim_data/Fig_1_100_fashion_sp_acc',sp_all_accs)
np.save('sim_data/Fig_1_100_fashion_nm_cst',nm_all_costs)
np.save('sim_data/Fig_1_100_fashion_nm_acc',nm_all_accs)

###############################################################################
###############################################################################
###############################################################################
# Digits with 300 hidden neurons

n_epoch=100
nrep=50

pool = mp.Pool(mp.cpu_count()) # Multiprocessing         
multi_locs=[pool.apply(sp_func, args=([300],n_epoch,dig_training,dig_test)) for dummy_ind in range(nrep)] # Check all_funcs for defaults
pool.close()
sp_all_accs=np.zeros([nrep,n_epoch])
sp_all_costs=np.zeros([nrep,n_epoch])
for rep_ind in range(nrep):
    sp_all_accs[rep_ind]=multi_locs[rep_ind][0]
    sp_all_costs[rep_ind]=multi_locs[rep_ind][1]


pool = mp.Pool(mp.cpu_count()) # Multiprocessing         
multi_locs=[pool.apply(nm_func, args=([300],n_epoch,dig_training,dig_test)) for dummy_ind in range(nrep)] # Check all_funcs for defaults
pool.close()
nm_all_accs=np.zeros([nrep,n_epoch])
nm_all_costs=np.zeros([nrep,n_epoch])
for rep_ind in range(nrep):
    nm_all_accs[rep_ind]=multi_locs[rep_ind][0]
    nm_all_costs[rep_ind]=multi_locs[rep_ind][1]
    
    
np.save('sim_data/Fig_1_300_digits_sp_cst',sp_all_costs)
np.save('sim_data/Fig_1_300_digits_sp_acc',sp_all_accs)
np.save('sim_data/Fig_1_300_digits_nm_cst',nm_all_costs)
np.save('sim_data/Fig_1_300_digits_nm_acc',nm_all_accs)

###############################################################################
###############################################################################
###############################################################################
# Fashion with 300 hidden neurons

n_epoch=100
nrep=50

pool = mp.Pool(mp.cpu_count()) # Multiprocessing         
multi_locs=[pool.apply(sp_func, args=([300],n_epoch,fash_training,fash_test)) for dummy_ind in range(nrep)] # Check all_funcs for defaults
pool.close()
sp_all_accs=np.zeros([nrep,n_epoch])
sp_all_costs=np.zeros([nrep,n_epoch])
for rep_ind in range(nrep):
    sp_all_accs[rep_ind]=multi_locs[rep_ind][0]
    sp_all_costs[rep_ind]=multi_locs[rep_ind][1]


pool = mp.Pool(mp.cpu_count()) # Multiprocessing         
multi_locs=[pool.apply(nm_func, args=([300],n_epoch,fash_training,fash_test)) for dummy_ind in range(nrep)] # Check all_funcs for defaults
pool.close()
nm_all_accs=np.zeros([nrep,n_epoch])
nm_all_costs=np.zeros([nrep,n_epoch])
for rep_ind in range(nrep):
    nm_all_accs[rep_ind]=multi_locs[rep_ind][0]
    nm_all_costs[rep_ind]=multi_locs[rep_ind][1]
    
    
np.save('sim_data/Fig_1_300_fashion_sp_cst',sp_all_costs)
np.save('sim_data/Fig_1_300_fashion_sp_acc',sp_all_accs)
np.save('sim_data/Fig_1_300_fashion_nm_cst',nm_all_costs)
np.save('sim_data/Fig_1_300_fashion_nm_acc',nm_all_accs)
