# Supplementary material for: Dendritic normalisation improves learning in sparsely connected artificial neural networks
Source: PLoS Comput Biol. 2021 Aug 9;17(8):e1009202. doi: 10.1371/journal.pcbi.1009202 (PMC8407571; doi:10.1371/journal.pcbi.1009202)
Supplement: S1 Code — Code in Python and Matlab necessary to reproduce the figures. Code for Figs 1–4 is written in Python 3.6. The networks in Figs 1, 2 and 4 are coded using the standard Numpy package, and the networks in Fig 3 make use of Keras with a TensorFlow backend (keras.io). The application of dendritic normalisation in Keras with TensorFlow allows for immediate inclusion in Keras-based deep learning models. The normalisation requires a custom layer, constraint, and optimiser. Fig 5 uses code written in Matlab 2020b, using the freely available Trees Toolbox package [69]. (ZIP) [file pcbi.1009202.s002.zip › Supplementary_code_without_data/hidden_acts.py]

# -*- coding: utf-8 -*-
"""
Created on Mon Nov 18 18:41:10 2019

@author: Alex Bird
"""

def input_to_hidden_layer(network, dataset):
    """Return the inputs to the hidden layer"""
    
    ndata=len(dataset)
    w=network.weights[0]
    b=network.biases[0]
    
    a=np.zeros([network.sizes[1],1])
    for ind in range(ndata):      
        ia = np.dot(w, dataset[ind][0])+b    
        a=a+ia
    a=a/ndata
        
    return a
