# Supplementary material for: Dendritic normalisation improves learning in sparsely connected artificial neural networks
Source: PLoS Comput Biol. 2021 Aug 9;17(8):e1009202. doi: 10.1371/journal.pcbi.1009202 (PMC8407571; doi:10.1371/journal.pcbi.1009202)
Supplement: S1 Code — Code in Python and Matlab necessary to reproduce the figures. Code for Figs 1–4 is written in Python 3.6. The networks in Figs 1, 2 and 4 are coded using the standard Numpy package, and the networks in Fig 3 make use of Keras with a TensorFlow backend (keras.io). The application of dendritic normalisation in Keras with TensorFlow allows for immediate inclusion in Keras-based deep learning models. The normalisation requires a custom layer, constraint, and optimiser. Fig 5 uses code written in Matlab 2020b, using the freely available Trees Toolbox package [69]. (ZIP) [file pcbi.1009202.s002.zip › Supplementary_code_without_data/net_funcs.py]

#!/usr/bin/env python3
# -*- coding: utf-8 -*-
"""
Created on Wed Dec 11 17:33:02 2019

@author: Alex
"""

def nm_func(ly_sz,n_epoch,training,test,sparsity):
    sizes=[784]
    for l_ind in range(np.size(ly_sz)):
        sizes.append(ly_sz[l_ind])
    sizes.append(10)
    net_nm=network_nm.Network(sizes,sparsity,0.15)
    [accuracy , cost] = net_nm.SGD(training,n_epoch,10,0.05,evaluation_data=test,show_progress=False)
    return accuracy , cost

def sp_func(ly_sz,n_epoch,training,test,sparsity):
    sizes=[784]
    for l_ind in range(np.size(ly_sz)):
        sizes.append(ly_sz[l_ind])
    sizes.append(10)
    net_sp=network_sp.Network(sizes,sparsity,0.15)
    [accuracy , cost] = net_sp.SGD(training,n_epoch,10,0.05,evaluation_data=test,show_progress=False)
    return accuracy , cost

def nm_thlin_func(ly_sz,n_epoch,training,test):
    sizes=[784]
    for l_ind in range(np.size(ly_sz)):
        sizes.append(ly_sz[l_ind])
    sizes.append(10)
    net_nm=network_nm_thlin.Network(sizes,0.2,0.15)
    [accuracy , cost] = net_nm.SGD(training,n_epoch,10,0.05,evaluation_data=test,show_progress=False)
    return accuracy , cost

def sp_thlin_func(ly_sz,n_epoch,training,test):
    sizes=[784]
    for l_ind in range(np.size(ly_sz)):
        sizes.append(ly_sz[l_ind])
    sizes.append(10)
    net_sp=network_sp_thlin.Network(sizes,0.2,0.15)
    [accuracy , cost] = net_sp.SGD(training,n_epoch,10,0.05,evaluation_data=test,show_progress=False)
    return accuracy , cost
