# Supplementary material for: Dendritic normalisation improves learning in sparsely connected artificial neural networks
Source: PLoS Comput Biol. 2021 Aug 9;17(8):e1009202. doi: 10.1371/journal.pcbi.1009202 (PMC8407571; doi:10.1371/journal.pcbi.1009202)
Supplement: S1 Code — Code in Python and Matlab necessary to reproduce the figures. Code for Figs 1–4 is written in Python 3.6. The networks in Figs 1, 2 and 4 are coded using the standard Numpy package, and the networks in Fig 3 make use of Keras with a TensorFlow backend (keras.io). The application of dendritic normalisation in Keras with TensorFlow allows for immediate inclusion in Keras-based deep learning models. The normalisation requires a custom layer, constraint, and optimiser. Fig 5 uses code written in Matlab 2020b, using the freely available Trees Toolbox package [69]. (ZIP) [file pcbi.1009202.s002.zip › Supplementary_code_without_data/mnist_loader.py]

"""
mnist_loader
~~~~~~~~~~~~
"""

#### Libraries

def load_mnist(path, kind):
    import os
    import gzip
    import numpy as np

    """Load MNIST data from `path`"""
    labels_path = os.path.join(path,
                               '%s-labels-idx1-ubyte.gz'
                               % kind)
    images_path = os.path.join(path,
                               '%s-images-idx3-ubyte.gz'
                               % kind)

    with gzip.open(labels_path, 'rb') as lbpath:
        labels = np.frombuffer(lbpath.read(), dtype=np.uint8,
                               offset=8)

    with gzip.open(images_path, 'rb') as imgpath:
        images = np.frombuffer(imgpath.read(), dtype=np.uint8,
                               offset=16).reshape(len(labels), 784)

    return images, labels

def vectorised_result(j):
    """Return a 10-dimensional unit vector with a 1.0 in the j'th position
    and zeroes elsewhere.
    """
    e = np.zeros((10, 1))
    e[j] = 1.0
    return e
