# Supplementary material for: Dendritic normalisation improves learning in sparsely connected artificial neural networks
Source: PLoS Comput Biol. 2021 Aug 9;17(8):e1009202. doi: 10.1371/journal.pcbi.1009202 (PMC8407571; doi:10.1371/journal.pcbi.1009202)
Supplement: S1 Code — Code in Python and Matlab necessary to reproduce the figures. Code for Figs 1–4 is written in Python 3.6. The networks in Figs 1, 2 and 4 are coded using the standard Numpy package, and the networks in Fig 3 make use of Keras with a TensorFlow backend (keras.io). The application of dendritic normalisation in Keras with TensorFlow allows for immediate inclusion in Keras-based deep learning models. The normalisation requires a custom layer, constraint, and optimiser. Fig 5 uses code written in Matlab 2020b, using the freely available Trees Toolbox package [69]. (ZIP) [file pcbi.1009202.s002.zip › Supplementary_code_without_data/deep_model_define.py]

#!/usr/bin/env python3
# -*- coding: utf-8 -*-
"""
Created on Thu Feb 20 13:37:31 2020

@author: Alex
"""
if len(sp_masks)==0:
    for ward in range(3):
        sp_masks.append([])
#non_sparse=[]
model_nm = Sequential()
#model_nm.add(Conv2D(filters=32, kernel_size=3, activation='relu', input_shape=(32,32,3)))        
#model_nm.add(MaxPooling2D(pool_size=(2, 2)))
#model_nm.add(Dropout(0.3))
#model_nm.add(Conv2D(filters=64, kernel_size=3, activation='relu'))     
#model_nm.add(MaxPooling2D(pool_size=(2, 2)))
#model_nm.add(Dropout(0.3))
#model_nm.add(Conv2D(filters=128, kernel_size=3, activation='relu'))    
#model_nm.add(MaxPooling2D(pool_size=(2, 2)))
#model_nm.add(Dropout(0.3))
model_nm.add(Flatten(input_shape=(32,32,3)))
#model_nm.add(Dropout(0.3)) 
model_nm.add(Morph_layer(1000,kernel_constraint=MaskWeights(sp_masks[0]),activation='relu'))
model_nm.add(Morph_layer(1000,kernel_constraint=MaskWeights(sp_masks[1]),activation='relu'))
model_nm.add(Morph_layer(1000,kernel_constraint=MaskWeights(sp_masks[2]),activation='relu'))
model_nm.add(Dense(10, activation='softmax'))
