# Supplementary material for: Dendritic normalisation improves learning in sparsely connected artificial neural networks
Source: PLoS Comput Biol. 2021 Aug 9;17(8):e1009202. doi: 10.1371/journal.pcbi.1009202 (PMC8407571; doi:10.1371/journal.pcbi.1009202)
Supplement: S1 Code — Code in Python and Matlab necessary to reproduce the figures. Code for Figs 1–4 is written in Python 3.6. The networks in Figs 1, 2 and 4 are coded using the standard Numpy package, and the networks in Fig 3 make use of Keras with a TensorFlow backend (keras.io). The application of dendritic normalisation in Keras with TensorFlow allows for immediate inclusion in Keras-based deep learning models. The normalisation requires a custom layer, constraint, and optimiser. Fig 5 uses code written in Matlab 2020b, using the freely available Trees Toolbox package [69]. (ZIP) [file pcbi.1009202.s002.zip › Supplementary_code_without_data/rec_sp.py]

#!/usr/bin/env python3
# -*- coding: utf-8 -*-
"""
Created on Thu Nov 19 23:38:40 2020

@author: Alex
"""

import numpy as np
import matplotlib.pyplot as plt


BIN_DIM = 50
INPUT_DIM = 2
HIDDEN_DIM = 50
OUTPUT_DIM = 1
sparsity=0.3
con_delt=0.15

lr = 0.25

epochs=100
train_per_epoch=1000
test_per_epoch=1000


largest = pow(2, BIN_DIM)

w0 = np.random.normal(0, 1, [INPUT_DIM, HIDDEN_DIM])
w1 = np.random.normal(0, 1, [HIDDEN_DIM, OUTPUT_DIM])
wh_mask=np.zeros(HIDDEN_DIM**2)
wh_allowed=np.random.choice(HIDDEN_DIM**2,round(sparsity*HIDDEN_DIM**2))
wh_mask[wh_allowed]=1
wh_mask=wh_mask.reshape([HIDDEN_DIM, HIDDEN_DIM])
wh = wh_mask*np.random.randn(HIDDEN_DIM, HIDDEN_DIM)


def sigmoid(x):
    return 1 / (1 + np.exp(-x))

def deriv_sigmoid(out):
    return out * (1 - out)

def bin2dec(b):
    out = 0
    for i, x in enumerate(b[::-1]):
        out += x * pow(2, i)
    
    return out

def binary(input_num,BIN_DIM):
    string = np.binary_repr(input_num)
    out_vec=np.zeros(BIN_DIM)
    ind=BIN_DIM-1
    for ward in string[::-1]:
        out_vec[ind]=int(ward)
        ind-=1
    return out_vec

def train_one_epoch(in_state,epoch=0,n_rep=0):
    BIN_DIM=in_state['BIN_DIM']
    INPUT_DIM=in_state['INPUT_DIM']
    HIDDEN_DIM=in_state['HIDDEN_DIM']
    OUTPUT_DIM=in_state['OUTPUT_DIM']
    sparsity=in_state['sparsity']
    con_delt=in_state['con_delt']
    lr=in_state['lr']
    largest=in_state['largest']
    
    wh=in_state['wh']
    w0=in_state['w0']
    w1=in_state['w1']
    train_per_epoch=in_state['train_per_epoch']
    test_per_epoch=in_state['test_per_epoch']

    if n_rep>0:
        new_inds=in_state['new_inds']
        
        wh.reshape(HIDDEN_DIM**2)[new_inds]=0
        wh_mask.reshape(HIDDEN_DIM**2)[new_inds]=0
             
        n_change=len(new_inds)
        pos_locs=np.nonzero(wh_mask==0)
        pos_rws=pos_locs[0]
        pos_cls=pos_locs[1]
                
        new_ws=np.random.randn(n_change)
        new_inds=np.random.choice(np.size(pos_rws),n_change,replace=False)
                
        wh[pos_rws[new_inds],pos_cls[new_inds]]=new_ws
        wh_mask[pos_rws[new_inds],pos_cls[new_inds]]=1

    d0 = np.zeros_like(w0)
    d1 = np.zeros_like(w1)
    dh = np.zeros_like(wh)
    error=0
    for ward in range(train_per_epoch):
        a_dec = np.random.randint(largest / 2)
        b_dec = np.random.randint(largest / 2)
        c_dec = a_dec + b_dec
    
        a_bin = binary(a_dec,BIN_DIM)
        b_bin = binary(b_dec,BIN_DIM)
        c_bin = binary(c_dec,BIN_DIM)
    
        pred = np.zeros_like(c_bin)
    
        overall_err = 0 # total error in the whole calculation process.
    
        output_deltas = list()
        hidden_values = list()
        hidden_values.append(np.zeros(HIDDEN_DIM))
    
        future_delta = np.zeros(HIDDEN_DIM)
    
        # forward propagation
        for pos in range(BIN_DIM)[::-1]:
            X = np.array([[a_bin[pos], b_bin[pos]]]) # shape=(1, 2)
            Y = np.array([[c_bin[pos]]]) # shape=(1, 1)
        
            hidden = sigmoid(np.dot(X, w0) + np.dot(hidden_values[-1], wh))
            output = sigmoid(np.dot(hidden, w1))
        
            pred[pos] = np.round(output[0][0])
        
            # squared mean error
            output_err = Y - output
            output_deltas.append(output_err * deriv_sigmoid(output))
            hidden_values.append(hidden)
        
            overall_err += np.abs(output_err[0])
    
        # backpropagation through time
        for pos in range(BIN_DIM):
            X = np.array([[a_bin[pos], b_bin[pos]]])
        
            hidden = hidden_values[-(pos + 1)]
            prev_hidden = hidden_values[-(pos + 2)]
        
            output_delta = output_deltas[-(pos + 1)]
            hidden_delta = (np.dot(future_delta, wh.T) + np.dot(output_delta, w1.T)) * deriv_sigmoid(hidden)
        
            d1 += np.dot(np.atleast_2d(hidden).T, output_delta)
            dh += np.dot(np.atleast_2d(prev_hidden).T, hidden_delta)
            d0 += np.dot(X.T, hidden_delta)

            future_delta = hidden_delta 
    
        w1 += lr * d1
        w0 += lr * d0
        wh += lr * wh_mask * dh
    
        d1 *= 0
        d0 *= 0
        dh *= 0
    
        error += overall_err
        
    accuracy=0
    for ward in range(test_per_epoch):
        a_dec = np.random.randint(largest / 2)
        b_dec = np.random.randint(largest / 2)
        c_dec = a_dec + b_dec

        a_bin = binary(a_dec,BIN_DIM)
        b_bin = binary(b_dec,BIN_DIM)
        c_bin = binary(c_dec,BIN_DIM)

        pred = np.zeros_like(c_bin)

        overall_err = 0 # total error in the whole calculation process.

        output_deltas = list()
        hidden_values = list()
        hidden_values.append(np.zeros(HIDDEN_DIM))

        future_delta = np.zeros(HIDDEN_DIM)

        # forward propagation
        for pos in range(BIN_DIM)[::-1]:
            X = np.array([[a_bin[pos], b_bin[pos]]]) # shape=(1, 2)
            Y = np.array([[c_bin[pos]]]) # shape=(1, 1)
            
            hidden = sigmoid(np.dot(X, w0) + np.dot(hidden_values[-1], wh))
            output = sigmoid(np.dot(hidden, w1))
    
            pred[pos] = np.round(output[0][0])
    
        # squared mean error
            output_err = Y - output
            output_deltas.append(output_err * deriv_sigmoid(output))
            hidden_values.append(hidden)
    
            overall_err += np.abs(output_err[0])
        if bin2dec(pred) == c_dec:
            accuracy+=1
    print('Epoch: '+str(epoch)+', Validation accuracy: '+str(accuracy/test_per_epoch)+', Error: '+str(error))
    output_error=error
    output_accuracy=(accuracy/test_per_epoch)
    
    # Do SET 
    totsz=np.size(wh)
    n_con=np.count_nonzero(wh)
    n_change=round(n_con*con_delt)
    w_vals=wh[np.nonzero(wh)]
    w_abs=np.sort(np.abs(w_vals))
    w_thresh=w_abs[n_change]
    wh[np.abs(wh)<w_thresh]=0
    wh_mask[np.abs(wh)<w_thresh]=0
         
                            
    if epoch<epochs: # Add random new weights if not last run
        n_con_2=np.count_nonzero(wh)
        n_change=n_con-n_con_2
                    
        pos_locs=np.nonzero(wh_mask==0)
        pos_rws=pos_locs[0]
        pos_cls=pos_locs[1]
                
        new_ws=np.random.randn(n_change)
        new_inds=np.random.choice(np.size(pos_rws),n_change,replace=False)
                
        wh[pos_rws[new_inds],pos_cls[new_inds]]=new_ws
        wh_mask[pos_rws[new_inds],pos_cls[new_inds]]=1
    
    out_state=copy.deepcopy(in_state)
    out_state['wh']=wh
    out_state['w0']=w0
    out_state['w1']=w1
    out_state['s']=s
    out_state['new_inds']=new_inds
    out_list=[output_accuracy,output_error,out_state]
    return out_list

in_state=dict()
in_state['wh']=wh
in_state['w0']=w0
in_state['w1']=w1
in_state['train_per_epoch']=train_per_epoch
in_state['test_per_epoch']=test_per_epoch   
in_state['BIN_DIM']=BIN_DIM
in_state['INPUT_DIM']=INPUT_DIM
in_state['HIDDEN_DIM']=HIDDEN_DIM
in_state['OUTPUT_DIM']=OUTPUT_DIM
in_state['sparsity']=sparsity
in_state['con_delt']=con_delt
in_state['lr']=lr
in_state['largest']=largest
in_state['not_last']=True

errs_sp=list()
accs_sp=list()
weights_sp=list()

errs_sp.append(10**300)
for epoch in range(epochs):
    not_better=True
    n_rep=0
    while not_better:
        out_list=train_one_epoch(in_state,epoch,n_rep)
        if out_list[1]<=(3*errs_sp[-1]):
            not_better=False
        else:
            n_rep+=1
        if n_rep>10: # Walk it back
            del errs[-1] 
            del accs[-1]
            del weights[-1]
            in_state=weights[-1]
            n_rep=0

    errs_sp.append(out_list[1])
    accs_sp.append(out_list[0])
    weights_sp.append(out_list[2])
    in_state=out_list[2]
