# Supplementary material for: Dendritic normalisation improves learning in sparsely connected artificial neural networks
Source: PLoS Comput Biol. 2021 Aug 9;17(8):e1009202. doi: 10.1371/journal.pcbi.1009202 (PMC8407571; doi:10.1371/journal.pcbi.1009202)
Supplement: S1 Code — Code in Python and Matlab necessary to reproduce the figures. Code for Figs 1–4 is written in Python 3.6. The networks in Figs 1, 2 and 4 are coded using the standard Numpy package, and the networks in Fig 3 make use of Keras with a TensorFlow backend (keras.io). The application of dendritic normalisation in Keras with TensorFlow allows for immediate inclusion in Keras-based deep learning models. The normalisation requires a custom layer, constraint, and optimiser. Fig 5 uses code written in Matlab 2020b, using the freely available Trees Toolbox package [69]. (ZIP) [file pcbi.1009202.s002.zip › Supplementary_code_without_data/network_nm_conv_cifar.py]

#!/usr/bin/env python3
# -*- coding: utf-8 -*-
"""
Created on Wed Nov 27 00:37:07 2019

@author: Alex
"""


from __future__ import absolute_import
from __future__ import division
from __future__ import print_function

import numpy as np

import copy
import types as python_types
import warnings

from keras import backend as K
from keras import activations
from keras import initializers
from keras import regularizers
from keras import constraints
from keras.engine.base_layer import InputSpec
from keras.engine.base_layer import Layer
from keras.utils.generic_utils import func_dump
from keras.utils.generic_utils import func_load
from keras.utils.generic_utils import deserialize_keras_object
from keras.utils.generic_utils import has_arg
from keras.legacy import interfaces

import tensorflow as tf
from keras.models import Sequential
from keras.layers import Dense, Activation, Flatten, Conv2D, MaxPooling2D, Conv3D, MaxPooling3D, Dropout
from keras import optimizers


class Morph_layer(Layer):
    @interfaces.legacy_dense_support
    def __init__(self, units,
                 activation=None,
                 use_bias=True,
                 kernel_initializer='glorot_uniform',
                 bias_initializer='zeros',
                 kernel_regularizer=None,
                 bias_regularizer=None,
                 activity_regularizer=None,
                 kernel_constraint=None,
                 bias_constraint=None,
                 **kwargs):
        if 'input_shape' not in kwargs and 'input_dim' in kwargs:
            kwargs['input_shape'] = (kwargs.pop('input_dim'),)
        super(Morph_layer, self).__init__(**kwargs)
        self.units = units
        self.activation = activations.get(activation)
        self.use_bias = use_bias
        self.kernel_initializer = initializers.get(kernel_initializer)
        self.bias_initializer = initializers.get(bias_initializer)
        self.kernel_regularizer = regularizers.get(kernel_regularizer)
        self.bias_regularizer = regularizers.get(bias_regularizer)
        self.activity_regularizer = regularizers.get(activity_regularizer)
        self.kernel_constraint = constraints.get(kernel_constraint)
        self.bias_constraint = constraints.get(bias_constraint)
        self.input_spec = InputSpec(min_ndim=2)
        self.supports_masking = True

    def build(self, input_shape):
        assert len(input_shape) >= 2
        input_dim = input_shape[-1]

        self.kernel = self.add_weight(shape=(input_dim, self.units),
                                      initializer=self.kernel_initializer,
                                      name='kernel',
                                      regularizer=self.kernel_regularizer,
                                      constraint=self.kernel_constraint)
        if self.use_bias:
            self.bias = self.add_weight(shape=(self.units,),
                                        initializer=self.bias_initializer,
                                        name='bias',
                                        regularizer=self.bias_regularizer,
                                        constraint=self.bias_constraint)
        else:
            self.bias = None
        self.s=self.add_weight(shape=(1,),
                                        initializer=self.bias_initializer,
                                        name='s')  
        
        self.input_spec = InputSpec(min_ndim=2, axes={-1: input_dim})
        self.built = True

    def call(self, inputs):
        output = K.dot(inputs, self.kernel)
        if self.use_bias:
            output = K.bias_add(output, self.bias, data_format='channels_last')
        if self.activation is not None:
            output = self.activation(output)
        return output

    def compute_output_shape(self, input_shape):
        assert input_shape and len(input_shape) >= 2
        assert input_shape[-1]
        output_shape = list(input_shape)
        output_shape[-1] = self.units
        return tuple(output_shape)

    def get_config(self):
        config = {
            'units': self.units,
            'activation': activations.serialize(self.activation),
            'use_bias': self.use_bias,
            'kernel_initializer': initializers.serialize(self.kernel_initializer),
            'bias_initializer': initializers.serialize(self.bias_initializer),
            'kernel_regularizer': regularizers.serialize(self.kernel_regularizer),
            'bias_regularizer': regularizers.serialize(self.bias_regularizer),
            'activity_regularizer':
                regularizers.serialize(self.activity_regularizer),
            'kernel_constraint': constraints.serialize(self.kernel_constraint),
            'bias_constraint': constraints.serialize(self.bias_constraint)
        }
        base_config = super(Morph_layer, self).get_config()
        return dict(list(base_config.items()) + list(config.items()))
#%%

from keras.optimizers import Optimizer
from keras.legacy import interfaces

class Morpho_SGD(Optimizer):     
    def __init__(self, learning_rate=0.05, **kwargs):
        learning_rate = kwargs.pop('lr', learning_rate)
        super(Morpho_SGD, self).__init__(**kwargs)
        with K.name_scope(self.__class__.__name__):
            self.iterations = K.variable(0, dtype='int64', name='iterations')
            self.learning_rate = K.variable(learning_rate, name='learning_rate')
        
    @interfaces.legacy_get_updates_support
    @K.symbolic
    def get_updates(self, loss, params):
        grads=[]
        for ind in range(len(params)):
            try:
                grads.append(self.get_gradients(loss, params[ind]))
            except Exception as error:
                grads.append(0)
        self.updates = [K.update_add(self.iterations, 1)]
        
        weights=params
        for ward in range (len(params)):
            if K.int_shape(weights[ward])[0]==1:
                ware=ward-2            
                wght_1=weights[ware]
                grmn_1=grads[ware]
                s=weights[ward]
                sp_dims=K.int_shape(weights[ware])
                units=sp_dims[1]
                input_dim=sp_dims[0]
            
                n_all= K.not_equal(wght_1, 0.0)
                n_aff=K.sum(K.cast(n_all,'float32'),axis=0)
                n_aff=K.expand_dims(n_aff,axis=1)
                mrph_nm_1=K.transpose(K.tile(n_aff,input_dim))  
                n_grad_1=s*grmn_1/mrph_nm_1
            
                s_delt=K.sum(grmn_1*wght_1)/s
                grads[ware]=n_grad_1
                grads[ward]=K.expand_dims(s_delt,axis=0)

        lr = self.learning_rate       
        for p, g in zip(params, grads):
            v = - lr * K.cast(g,'float32') 
            new_p = p + v
            new_p=K.squeeze(new_p,axis=0)
            if getattr(p, 'constraint', None) is not None:
                new_p = p.constraint(new_p)
            self.updates.append(K.update(p, new_p))
        return self.updates

    def get_config(self):
        config = {'learning_rate': float(K.get_value(self.learning_rate))}
        base_config = super(Morpho_SGD, self).get_config()
        return dict(list(base_config.items()) + list(config.items()))

    
#%%

class Constraint(object):

    def __call__(self, w):
        return w

    def get_config(self):
        return {}

class MaskWeights(Constraint):

    def __init__(self, mask):
        self.mask = mask
        self.mask = K.cast(self.mask, K.floatx())

    def __call__(self, w):
        w *= self.mask
        return w

    def get_config(self):
        return {'mask': self.mask}


con_prob=0.04
con_delt=0.25
s=[25]


sp_weights=[]
sp_masks=[]
runfile('/Users/Alex/Dendritic_normalisation/deep_model_define.py', wdir='/Users/Alex/Dendritic_normalisation')
sp_masks=[] # Reset
wghtv=model_nm.get_weights()
for ward in range(len(wghtv)):
    if np.shape(wghtv[ward])[0]==1:
        ware=ward-2
        sp_dims=np.shape(wghtv[ware])
        units=sp_dims[1]
        input_dim=sp_dims[0]

        tot_sz=units*input_dim
        iwght=np.zeros([tot_sz,1])
        iker=np.zeros([tot_sz,1])
        n_allowed=int(np.round(con_prob*tot_sz))
        ind_allowed=np.random.choice(tot_sz,n_allowed,replace=False)
        vals_allowed=np.random.randn(n_allowed,1)
        ker_allowed=np.ones((n_allowed,1))
        iwght[ind_allowed]=vals_allowed
        iker[ind_allowed]=ker_allowed
        veight=np.reshape(iwght,[input_dim,units])
        non_sparse_1=np.reshape(iker,[input_dim,units])
        sp_masks.append(non_sparse_1)
        n_aff=np.count_nonzero(veight,0)
        mrph_nm=np.tile(n_aff,[input_dim,1])
        weight_1=s*veight/mrph_nm
        weight_1[np.isnan(weight_1)]=0
        sp_weights.append(weight_1)

        wghtv[ware]=weight_1
        wghtv[ward]=s

runfile('/Users/Alex/Dendritic_normalisation/deep_model_define.py', wdir='/Users/Alex/Dendritic_normalisation')
model_nm.set_weights(wghtv)

(x_train, y_train), (x_test, y_test) = tf.keras.datasets.cifar10.load_data()
x_train = x_train.astype('float32') / 255
x_test = x_test.astype('float32') / 255
x_train = x_train.reshape(-1,32, 32, 3)
x_test = x_test.reshape(-1,32, 32, 3)


#%%
epochs=10000
eta=0.05
accuracies=np.zeros(epochs)
costs=np.zeros(epochs)
for epoch in range(0,epochs):
    model_nm.compile(loss='sparse_categorical_crossentropy', optimizer=Morpho_SGD(0.05), metrics=['accuracy'])
    hist=model_nm.fit(x=x_train,y=y_train,validation_data=(x_test,y_test),batch_size=10,verbose=0,epochs=1)
    
    costs[epoch]=hist.history['loss'][0]
    accuracies[epoch]=hist.history['val_accuracy'][0]
    
    print(accuracies[epoch])
    wght_vc=model_nm.get_weights()
    
    n_cons=[]
    for ward in range(len(wght_vc)):
        if np.shape(wght_vc[ward])[0]==1:
            ware=ward-2            
            wght_1=wght_vc[ware]
            s_curr=wght_vc[ward]    
            n_con_1=np.count_nonzero(wght_1)
            n_change=round(n_con_1*con_delt)
            w_vals=wght_1[np.nonzero(wght_1)]
            w_abs=np.sort(np.abs(w_vals))
            w_thresh=w_abs[n_change]
            wght_1[np.abs(wght_1)<w_thresh]=0
            wght_vc[ware]=wght_1
            n_cons.append(n_con_1)
    
    if epoch<epochs: # Add random new weights if not last run
        sp_ind=0
        sp_masks=[]
        for ward in range(len(wght_vc)):
           if np.shape(wght_vc[ward])[0]==1:
            ware=ward-2 
            sp_dims=np.shape(wghtv[ware])
            units=sp_dims[1]
            input_dim=sp_dims[0]           
            wght_1=wght_vc[ware]
            s=wght_vc[ward]
            
            n_con_12=np.count_nonzero(wght_1)
            n_change=n_cons[sp_ind]-n_con_12                    
            pos_locs=np.nonzero(wght_1==0)
            pos_rws=pos_locs[0]
            pos_cls=pos_locs[1]                
            new_ws=np.random.randn(n_change)
            new_inds=np.random.choice(np.size(pos_rws),n_change,replace=False)                
            wght_1[pos_rws[new_inds],pos_cls[new_inds]]=new_ws
        
            wght_ker_inds=np.nonzero(wght_1)
            wght_ker_vals=np.ones(np.count_nonzero(wght_1))
            wght_ker_1=np.zeros([np.size(wght_1,0),np.size(wght_1,1)])
            wght_ker_1[wght_ker_inds]=wght_ker_vals 
            sp_masks.append(wght_ker_1)
            veight=wght_1/s
            n_aff=np.count_nonzero(veight,0)
            mrph_nm=np.tile(n_aff,[input_dim,1])
            weight_1=s*veight/mrph_nm
            weight_1[np.isnan(weight_1)]=0
            wght_vc[ware]=weight_1
            sp_ind+=1
    runfile('/Users/Alex/Dendritic_normalisation/deep_model_define.py', wdir='/Users/Alex/Dendritic_normalisation')
    model_nm.set_weights(wght_vc)
        
