# Supplementary material for: Dendritic normalisation improves learning in sparsely connected artificial neural networks
Source: PLoS Comput Biol. 2021 Aug 9;17(8):e1009202. doi: 10.1371/journal.pcbi.1009202 (PMC8407571; doi:10.1371/journal.pcbi.1009202)
Supplement: S1 Code — Code in Python and Matlab necessary to reproduce the figures. Code for Figs 1–4 is written in Python 3.6. The networks in Figs 1, 2 and 4 are coded using the standard Numpy package, and the networks in Fig 3 make use of Keras with a TensorFlow backend (keras.io). The application of dendritic normalisation in Keras with TensorFlow allows for immediate inclusion in Keras-based deep learning models. The normalisation requires a custom layer, constraint, and optimiser. Fig 5 uses code written in Matlab 2020b, using the freely available Trees Toolbox package [69]. (ZIP) [file pcbi.1009202.s002.zip › Supplementary_code_without_data/comp_models.py]

#!/usr/bin/env python3
# -*- coding: utf-8 -*-
"""
Created on Thu Mar  4 16:36:30 2021

@author: Alex
"""
def model_plot(trues_lst,outs,model,index=0):
    
    T=np.zeros(1000)
    P=np.zeros((1000,2))
    run_ind=0
    for ward in range(1000):
        U=trues_lst[ward][index]
        Q1=outs[model][ward][index,0]
        Q2=outs[model][ward][index,0]
        if Q1>0:
            T[run_ind]=U
            P[run_ind,0]=Q1
            P[run_ind,1]=Q2
            run_ind+=1
    plt.scatter(T[0:run_ind],P[0:run_ind,0])
    
